# Supplementary material for: Sublethal Doxorubicin Promotes Extracellular Vesicle Biogenesis in A375 Melanoma Cells: Implications for Vesicle-Loaded TGF-β-Mediated Cancer Progression and Cardiovascular Pathophysiology
Source: Int J Mol Sci. 2025 Sep 2;26(17):8524. doi: 10.3390/ijms26178524 (PMC12429014; doi:10.3390/ijms26178524)
Supplement: Supplementary file 1 [file ijms-26-08524-s001.zip]

Archive with 4 entries (4 files):
- Supplementary Figure 1.tif
- Supplementary Figure 2.tif
- Supplementary Figure 3.tif
- Supplementary statistical information.pdf
